# Supplementary material for: Elevated Cytokine Levels in Aqueous Humor Are Associated with Peripheral Anterior Synechiae after Penetrating Keratoplasty
Source: Int J Mol Sci. 2021 Nov 12;22(22):12268. doi: 10.3390/ijms222212268 (PMC8618311; doi:10.3390/ijms222212268)
Supplement: Supplementary file 1 [file ijms-22-12268-s001.zip]

Archive with 1 entries (1 files):
- ijms-1420835-supplementary.pdf
